# Supplementary material for: Gene family of Catharanthus roseus receptor-like kinase 1-like in Sorghum bicolor: identification, evolution, function, and stress response
Source: Front Plant Sci. 2026 Mar 10;17:1751446. doi: 10.3389/fpls.2026.1751446 (PMC13008943; doi:10.3389/fpls.2026.1751446)
Supplement: Supplementary file 1 [file Table1.xlsx]

## Sheet: Supplemental Table 1
Supplemental Table 1. Physicochemical properties of CrRLK1L family gene in Sorghum
Gene number	Gene name	Number of Amino Acid	Molecular Weight	Theoretical pI	Instability Index	Aliphatic Index	Grand Average of Hydropathicity
Sobic.001G082700.1	SbCrRLK1L1	863	92270.3	5.13	33.21	84.21	-0.107
Sobic.001G382400.1	SbCrRLK1L2	841	92394.1	6.49	25.87	89.56	-0.096
Sobic.001G414000.1	SbCrRLK1L3	1001	109785	6.05	41.28	86.46	-0.142
Sobic.001G525500.1	SbCrRLK1L4	812	88834.5	6.18	32.71	76.18	-0.213
Sobic.002G032800.1	SbCrRLK1L5	873	93957	5.95	39	91.94	0.047
Sobic.002G177800.2	SbCrRLK1L6	937	102518	6.37	40.5	90.54	-0.137
Sobic.002G178000.1	SbCrRLK1L7	835	91869.8	6.1	37.87	91.51	-0.05
Sobic.002G178101.1	SbCrRLK1L8	963	105282	5.99	40.67	87.08	-0.193
Sobic.003G064500.1	SbCrRLK1L9	914	100237	6.62	39.28	93.1	-0.006
Sobic.003G114600.1	SbCrRLK1L10	969	104660	6.49	36.73	87.27	-0.157
Sobic.003G445900.1	SbCrRLK1L11	870	95083.8	5.67	36.99	81.2	-0.174
Sobic.004G042600.1	SbCrRLK1L12	813	90649.2	6.22	43.48	88.51	-0.143
Sobic.005G001100.1	SbCrRLK1L13	939	102751	5.74	38.19	87.35	-0.153
Sobic.006G218900.1	SbCrRLK1L14	939	103514	5.7	38.34	91.68	-0.173
Sobic.006G228700.1	SbCrRLK1L15	917	101198	6.89	40.58	87.96	-0.129
Sobic.008G001300.1	SbCrRLK1L16	965	105608	6.15	39.43	84.08	-0.203
Sobic.008G134300.1	SbCrRLK1L17	931	102341	5.63	36.95	90.5	-0.178
Sobic.008G134500.1	SbCrRLK1L18	901	99826	5.52	38.39	89.53	-0.164
Sobic.009G018600.1	SbCrRLK1L19	845	93349.8	7.57	33.83	89.46	-0.077
Sobic.009G055600.1	SbCrRLK1L20	857	92497.5	5.82	41.78	83.66	-0.015
Sobic.009G091000.1	SbCrRLK1L21	895	96736.6	5.95	33.2	82.06	-0.145
Sobic.009G174500.1	SbCrRLK1L22	873	93448.3	8.39	34.99	85.62	-0.035
Sobic.009G204300.1	SbCrRLK1L23	877	95670.6	6.03	37.48	78.86	-0.187
Sobic.009G204700.1	SbCrRLK1L24	847	94196.6	6.18	38.41	83.59	-0.208
Sobic.009G204800.2	SbCrRLK1L25	882	98194.4	6.31	34.75	87.21	-0.206
Sobic.009G204900.1	SbCrRLK1L26	847	93586.2	6.04	38.37	86.67	-0.222
Sobic.010G016100.1	SbCrRLK1L27	888	98524.5	6.69	38.58	87.27	-0.22
Sobic.010G211800.1	SbCrRLK1L28	886	98773.3	7.27	38.58	87.04	-0.203
