# Supplementary material for: Gene family of Catharanthus roseus receptor-like kinase 1-like in Sorghum bicolor: identification, evolution, function, and stress response
Source: Front Plant Sci. 2026 Mar 10;17:1751446. doi: 10.3389/fpls.2026.1751446 (PMC13008943; doi:10.3389/fpls.2026.1751446)
Supplement: Supplementary file 2 [file Table2.xlsx]

## Sheet: Supplemental Table 2
Supplemental Table 2 Ka/Ks values of duplicate gene pairs in maize
	Name 1	Name 2	Ka	Ks	Ka_Ks	Duplication Type	Purifying Selection
S. bicolor	Sobic.009G204700.1	Sobic.009G204800.2	0.327014	0.931587	0.351029	Tandem duplication	YES
	Sobic.003G064500.1	Sobic.009G055600.1	0.347318	1.77252	0.195946	whole genome duplication	YES
	Sobic.005G001100.1	Sobic.008G001300.1	0.0115961	0.171603	0.0675754	whole genome duplication	YES
	Sobic.008G134300.1	Sobic.008G134500.1	0.179775	0.649444	0.276814	proximal duplication	YES
	Sobic.009G204300.1	Sobic.009G204700.1	0.303731	0.868776	0.349608	proximal duplication	YES
	Sobic.001G082700.1	Sobic.009G055600.1	0.462263	3.66025	0.126293	transposed duplication	YES
	Sobic.001G414000.1	Sobic.009G055600.1	0.393483	2.27304	0.173109	transposed duplication	YES
	Sobic.002G032800.1	Sobic.001G382400.1	0.499129	1.68345	0.296492	transposed duplication	YES
	Sobic.003G114600.1	Sobic.001G382400.1	0.387645	1.77211	0.218747	transposed duplication	YES
	Sobic.003G445900.1	Sobic.005G001100.1	0.288765	2.16575	0.133333	transposed duplication	YES
	Sobic.006G218900.1	Sobic.001G382400.1	0.516993	3.56313	0.145095	transposed duplication	YES
	Sobic.006G228700.1	Sobic.001G382400.1	0.271971	1.8397	0.147835	transposed duplication	YES
	Sobic.009G091000.1	Sobic.001G382400.1	0.382177	2.44656	0.15621	transposed duplication	YES
	Sobic.010G016100.1	Sobic.001G382400.1	0.514528	1.39039	0.370061	transposed duplication	YES
	Sobic.010G211800.1	Sobic.009G055600.1	0.269239	1.48503	0.181302	transposed duplication	YES
	Sobic.001G082700.1	Sobic.010G016100.1	0.428991	NaN	NaN	dispersed duplication	YES
	Sobic.001G414000.1	Sobic.010G211800.1	0.341082	NaN	NaN	dispersed duplication	YES
	Sobic.001G525500.1	Sobic.001G414000.1	0.471579	0.794974	0.593201	dispersed duplication	YES
	Sobic.002G032800.1	Sobic.006G218900.1	0.358807	2.48386	0.144455	dispersed duplication	YES
	Sobic.002G178000.1	Sobic.008G134300.1	0.538723	1.52378	0.353545	dispersed duplication	YES
	Sobic.003G064500.1	Sobic.010G211800.1	0.390704	2.37245	0.164683	dispersed duplication	YES
	Sobic.003G445900.1	Sobic.008G001300.1	0.288567	2.05107	0.140691	dispersed duplication	YES
	Sobic.004G042600.1	Sobic.008G134500.1	0.350911	2.82705	0.124126	dispersed duplication	YES
	Sobic.008G134500.1	Sobic.009G204900.1	0.454645	1.92384	0.236322	dispersed duplication	YES
