# Supplementary material for: Gene family of Catharanthus roseus receptor-like kinase 1-like in Sorghum bicolor: identification, evolution, function, and stress response
Source: Front Plant Sci. 2026 Mar 10;17:1751446. doi: 10.3389/fpls.2026.1751446 (PMC13008943; doi:10.3389/fpls.2026.1751446)
Supplement: Supplementary file 3 [file Table3.xlsx]

## Sheet: Supplemental Table 3
Supplemental Table 3 The Cis-elements was analyzed of SbCrRLK1L genes by plantcare
Sobic.001G082700.1	169	209	ABRE
Sobic.001G082700.1	802	842	ABRE
Sobic.001G082700.1	988	1028	ABRE
Sobic.001G082700.1	1139	1179	ABRE
Sobic.001G082700.1	1715	1755	ABRE
Sobic.001G082700.1	1813	1853	ABRE
Sobic.001G382400.1	1221	1261	ABRE
Sobic.001G382400.1	1223	1263	ABRE
Sobic.001G382400.1	1224	1264	ABRE
Sobic.001G382400.1	1556	1596	ABRE
Sobic.001G382400.1	1564	1604	ABRE
Sobic.001G382400.1	1566	1606	ABRE
Sobic.001G414000.1	80	120	ABRE
Sobic.001G414000.1	636	676	ABRE
Sobic.001G414000.1	1001	1041	ABRE
Sobic.001G525500.1	799	839	ABRE
Sobic.001G525500.1	1853	1893	ABRE
Sobic.002G177800.2	1298	1338	ABRE
Sobic.002G177800.2	1309	1349	ABRE
Sobic.002G178000.1	1499	1539	ABRE
Sobic.002G178000.1	1531	1571	ABRE
Sobic.002G178101.1	1068	1108	ABRE
Sobic.002G178101.1	1678	1718	ABRE
Sobic.003G064500.1	505	545	ABRE
Sobic.003G114600.1	616	656	ABRE
Sobic.003G114600.1	675	715	ABRE
Sobic.003G114600.1	1477	1517	ABRE
Sobic.003G114600.1	1942	1982	ABRE
Sobic.003G114600.1	1944	1984	ABRE
Sobic.003G114600.1	1945	1985	ABRE
Sobic.003G445900.1	1901	1941	ABRE
Sobic.004G042600.1	2	42	ABRE
Sobic.004G042600.1	22	62	ABRE
Sobic.004G042600.1	24	64	ABRE
Sobic.005G001100.1	389	429	ABRE
Sobic.005G001100.1	390	430	ABRE
Sobic.005G001100.1	1254	1294	ABRE
Sobic.006G218900.1	182	222	ABRE
Sobic.006G218900.1	871	911	ABRE
Sobic.006G218900.1	1156	1196	ABRE
Sobic.006G228700.1	95	135	ABRE
Sobic.006G228700.1	179	219	ABRE
Sobic.006G228700.1	738	778	ABRE
Sobic.008G001300.1	712	752	ABRE
Sobic.008G001300.1	811	851	ABRE
Sobic.008G134300.1	518	558	ABRE
Sobic.008G134300.1	534	574	ABRE
Sobic.008G134300.1	622	662	ABRE
Sobic.008G134300.1	1843	1883	ABRE
Sobic.008G134500.1	1804	1844	ABRE
Sobic.008G134500.1	1806	1846	ABRE
Sobic.008G134500.1	1926	1966	ABRE
Sobic.008G134500.1	1972	2012	ABRE
Sobic.009G018600.1	499	539	ABRE
Sobic.009G018600.1	1310	1350	ABRE
Sobic.009G018600.1	1423	1463	ABRE
Sobic.009G055600.1	785	825	ABRE
Sobic.009G055600.1	786	826	ABRE
Sobic.009G055600.1	1393	1433	ABRE
Sobic.009G091000.1	221	261	ABRE
Sobic.009G091000.1	659	699	ABRE
Sobic.009G091000.1	660	700	ABRE
Sobic.009G091000.1	1322	1362	ABRE
Sobic.009G091000.1	1446	1486	ABRE
Sobic.009G091000.1	1474	1514	ABRE
Sobic.009G091000.1	1507	1547	ABRE
Sobic.009G091000.1	1671	1711	ABRE
Sobic.009G174500.1	750	790	ABRE
Sobic.009G174500.1	1730	1770	ABRE
Sobic.009G204300.1	1922	1962	ABRE
Sobic.009G204700.1	974	1014	ABRE
Sobic.009G204900.1	211	251	ABRE
Sobic.009G204900.1	825	865	ABRE
Sobic.009G204900.1	827	867	ABRE
Sobic.009G204900.1	845	885	ABRE
Sobic.009G204900.1	1751	1791	ABRE
Sobic.010G016100.1	773	813	ABRE
Sobic.010G016100.1	1661	1701	ABRE
Sobic.010G016100.1	1663	1703	ABRE
Sobic.010G016100.1	1907	1947	ABRE
Sobic.001G082700.1	146	186	ARE
Sobic.001G082700.1	280	320	ARE
Sobic.001G082700.1	1276	1316	ARE
Sobic.001G082700.1	1522	1562	ARE
Sobic.001G082700.1	1574	1614	ARE
Sobic.001G082700.1	1943	1983	ARE
Sobic.001G382400.1	1668	1708	ARE
Sobic.001G414000.1	1601	1641	ARE
Sobic.001G525500.1	490	530	ARE
Sobic.001G525500.1	888	928	ARE
Sobic.001G525500.1	1039	1079	ARE
Sobic.002G032800.1	1648	1688	ARE
Sobic.002G177800.2	183	223	ARE
Sobic.002G177800.2	353	393	ARE
Sobic.002G177800.2	606	646	ARE
Sobic.002G177800.2	691	731	ARE
Sobic.002G178000.1	135	175	ARE
Sobic.002G178000.1	385	425	ARE
Sobic.002G178101.1	825	865	ARE
Sobic.002G178101.1	1103	1143	ARE
Sobic.002G178101.1	1190	1230	ARE
Sobic.002G178101.1	1273	1313	ARE
Sobic.002G178101.1	1335	1375	ARE
Sobic.002G178101.1	1634	1674	ARE
Sobic.003G064500.1	1382	1422	ARE
Sobic.003G114600.1	235	275	ARE
Sobic.003G114600.1	954	994	ARE
Sobic.003G114600.1	1148	1188	ARE
Sobic.004G042600.1	1335	1375	ARE
Sobic.005G001100.1	1190	1230	ARE
Sobic.006G218900.1	60	100	ARE
Sobic.006G218900.1	88	128	ARE
Sobic.006G218900.1	972	1012	ARE
Sobic.006G218900.1	1027	1067	ARE
Sobic.006G228700.1	121	161	ARE
Sobic.006G228700.1	206	246	ARE
Sobic.006G228700.1	366	406	ARE
Sobic.006G228700.1	463	503	ARE
Sobic.006G228700.1	1509	1549	ARE
Sobic.008G134300.1	511	551	ARE
Sobic.008G134300.1	773	813	ARE
Sobic.008G134300.1	1862	1902	ARE
Sobic.008G134500.1	1314	1354	ARE
Sobic.008G134500.1	1493	1533	ARE
Sobic.008G134500.1	1959	1999	ARE
Sobic.009G018600.1	642	682	ARE
Sobic.009G018600.1	845	885	ARE
Sobic.009G018600.1	864	904	ARE
Sobic.009G055600.1	545	585	ARE
Sobic.009G091000.1	1027	1067	ARE
Sobic.009G091000.1	1460	1500	ARE
Sobic.009G174500.1	1427	1467	ARE
Sobic.009G204300.1	392	432	ARE
Sobic.009G204300.1	728	768	ARE
Sobic.009G204300.1	862	902	ARE
Sobic.009G204300.1	1764	1804	ARE
Sobic.009G204700.1	1709	1749	ARE
Sobic.009G204700.1	1880	1920	ARE
Sobic.009G204900.1	1196	1236	ARE
Sobic.010G016100.1	1246	1286	ARE
Sobic.010G016100.1	1276	1316	ARE
Sobic.010G016100.1	1358	1398	ARE
Sobic.002G032800.1	1522	1562	AuxRR-core
Sobic.003G064500.1	1214	1254	AuxRR-core
Sobic.008G134500.1	1272	1312	AuxRR-core
Sobic.009G018600.1	1014	1054	AuxRR-core
Sobic.009G204700.1	1298	1338	AuxRR-core
Sobic.009G204900.1	1038	1078	AuxRR-core
Sobic.001G082700.1	981	1021	CAT-box
Sobic.001G382400.1	1155	1195	CAT-box
Sobic.001G525500.1	-7	33	CAT-box
Sobic.001G525500.1	2	42	CAT-box
Sobic.002G032800.1	110	150	CAT-box
Sobic.002G032800.1	153	193	CAT-box
Sobic.002G177800.2	453	493	CAT-box
Sobic.002G177800.2	1084	1124	CAT-box
Sobic.004G042600.1	988	1028	CAT-box
Sobic.004G042600.1	1884	1924	CAT-box
Sobic.006G218900.1	1974	2014	CAT-box
Sobic.008G001300.1	701	741	CAT-box
Sobic.008G001300.1	1108	1148	CAT-box
Sobic.008G134500.1	1092	1132	CAT-box
Sobic.009G091000.1	1215	1255	CAT-box
Sobic.009G091000.1	1712	1752	CAT-box
Sobic.009G204300.1	318	358	CAT-box
Sobic.009G204800.2	1597	1637	CAT-box
Sobic.009G204800.2	1682	1722	CAT-box
Sobic.009G204900.1	276	316	CAT-box
Sobic.009G204900.1	280	320	CAT-box
Sobic.009G204900.1	1709	1749	CAT-box
Sobic.009G204900.1	1725	1765	CAT-box
Sobic.001G082700.1	1706	1746	CGTCA-motif
Sobic.001G082700.1	1717	1757	CGTCA-motif
Sobic.001G082700.1	1751	1791	CGTCA-motif
Sobic.001G382400.1	267	307	CGTCA-motif
Sobic.001G382400.1	457	497	CGTCA-motif
Sobic.001G382400.1	567	607	CGTCA-motif
Sobic.001G382400.1	775	815	CGTCA-motif
Sobic.001G382400.1	857	897	CGTCA-motif
Sobic.001G382400.1	1009	1049	CGTCA-motif
Sobic.001G382400.1	1089	1129	CGTCA-motif
Sobic.001G382400.1	1503	1543	CGTCA-motif
Sobic.001G382400.1	1558	1598	CGTCA-motif
Sobic.001G414000.1	250	290	CGTCA-motif
Sobic.001G414000.1	1499	1539	CGTCA-motif
Sobic.001G414000.1	1542	1582	CGTCA-motif
Sobic.001G525500.1	967	1007	CGTCA-motif
Sobic.002G032800.1	295	335	CGTCA-motif
Sobic.002G032800.1	687	727	CGTCA-motif
Sobic.002G032800.1	1594	1634	CGTCA-motif
Sobic.002G177800.2	67	107	CGTCA-motif
Sobic.002G177800.2	139	179	CGTCA-motif
Sobic.002G177800.2	458	498	CGTCA-motif
Sobic.002G177800.2	1489	1529	CGTCA-motif
Sobic.002G177800.2	1492	1532	CGTCA-motif
Sobic.002G177800.2	1873	1913	CGTCA-motif
Sobic.002G178101.1	731	771	CGTCA-motif
Sobic.002G178101.1	798	838	CGTCA-motif
Sobic.002G178101.1	1318	1358	CGTCA-motif
Sobic.002G178101.1	1543	1583	CGTCA-motif
Sobic.003G064500.1	507	547	CGTCA-motif
Sobic.003G064500.1	1362	1402	CGTCA-motif
Sobic.003G114600.1	1690	1730	CGTCA-motif
Sobic.003G445900.1	680	720	CGTCA-motif
Sobic.003G445900.1	1899	1939	CGTCA-motif
Sobic.004G042600.1	446	486	CGTCA-motif
Sobic.004G042600.1	782	822	CGTCA-motif
Sobic.004G042600.1	1041	1081	CGTCA-motif
Sobic.004G042600.1	1119	1159	CGTCA-motif
Sobic.006G218900.1	185	225	CGTCA-motif
Sobic.006G218900.1	521	561	CGTCA-motif
Sobic.006G218900.1	873	913	CGTCA-motif
Sobic.006G218900.1	1241	1281	CGTCA-motif
Sobic.006G218900.1	1833	1873	CGTCA-motif
Sobic.006G218900.1	1858	1898	CGTCA-motif
Sobic.006G228700.1	798	838	CGTCA-motif
Sobic.008G001300.1	813	853	CGTCA-motif
Sobic.008G001300.1	854	894	CGTCA-motif
Sobic.008G134300.1	778	818	CGTCA-motif
Sobic.008G134300.1	1841	1881	CGTCA-motif
Sobic.008G134500.1	973	1013	CGTCA-motif
Sobic.008G134500.1	990	1030	CGTCA-motif
Sobic.008G134500.1	1084	1124	CGTCA-motif
Sobic.008G134500.1	1142	1182	CGTCA-motif
Sobic.008G134500.1	1156	1196	CGTCA-motif
Sobic.008G134500.1	1452	1492	CGTCA-motif
Sobic.008G134500.1	1469	1509	CGTCA-motif
Sobic.009G018600.1	269	309	CGTCA-motif
Sobic.009G018600.1	819	859	CGTCA-motif
Sobic.009G018600.1	1787	1827	CGTCA-motif
Sobic.009G055600.1	771	811	CGTCA-motif
Sobic.009G055600.1	912	952	CGTCA-motif
Sobic.009G055600.1	1057	1097	CGTCA-motif
Sobic.009G055600.1	1703	1743	CGTCA-motif
Sobic.009G091000.1	410	450	CGTCA-motif
Sobic.009G091000.1	1039	1079	CGTCA-motif
Sobic.009G174500.1	181	221	CGTCA-motif
Sobic.009G174500.1	1360	1400	CGTCA-motif
Sobic.009G174500.1	1452	1492	CGTCA-motif
Sobic.009G174500.1	1728	1768	CGTCA-motif
Sobic.009G174500.1	1736	1776	CGTCA-motif
Sobic.009G204300.1	368	408	CGTCA-motif
Sobic.009G204300.1	633	673	CGTCA-motif
Sobic.009G204300.1	660	700	CGTCA-motif
Sobic.009G204800.2	945	985	CGTCA-motif
Sobic.009G204800.2	1027	1067	CGTCA-motif
Sobic.009G204800.2	1500	1540	CGTCA-motif
Sobic.009G204900.1	640	680	CGTCA-motif
Sobic.009G204900.1	722	762	CGTCA-motif
Sobic.009G204900.1	947	987	CGTCA-motif
Sobic.009G204900.1	1749	1789	CGTCA-motif
Sobic.010G016100.1	190	230	CGTCA-motif
Sobic.010G016100.1	217	257	CGTCA-motif
Sobic.010G016100.1	1831	1871	CGTCA-motif
Sobic.010G016100.1	1905	1945	CGTCA-motif
Sobic.010G211800.1	-14	26	CGTCA-motif
Sobic.010G211800.1	418	458	CGTCA-motif
Sobic.002G177800.2	1625	1665	circadian
Sobic.008G134300.1	831	871	circadian
Sobic.008G134500.1	455	495	circadian
Sobic.009G204900.1	1104	1144	circadian
Sobic.002G177800.2	6	46	GARE-motif
Sobic.002G177800.2	1723	1763	GARE-motif
Sobic.002G178000.1	916	956	GARE-motif
Sobic.003G064500.1	415	455	GARE-motif
Sobic.003G064500.1	1571	1611	GARE-motif
Sobic.008G134300.1	1080	1120	GARE-motif
Sobic.008G134500.1	795	835	GARE-motif
Sobic.008G134500.1	1567	1607	GARE-motif
Sobic.009G204700.1	1612	1652	GARE-motif
Sobic.009G204700.1	1654	1694	GARE-motif
Sobic.001G082700.1	168	208	G-box
Sobic.001G082700.1	801	841	G-box
Sobic.001G082700.1	987	1027	G-box
Sobic.001G082700.1	1715	1755	G-box
Sobic.001G082700.1	1812	1852	G-box
Sobic.001G082700.1	1139	1179	G-Box
Sobic.001G382400.1	460	500	G-box
Sobic.001G382400.1	558	598	G-box
Sobic.001G382400.1	1223	1263	G-box
Sobic.001G382400.1	1462	1502	G-box
Sobic.001G382400.1	1556	1596	G-box
Sobic.001G382400.1	1566	1606	G-box
Sobic.001G382400.1	1223	1263	G-Box
Sobic.001G414000.1	79	119	G-box
Sobic.001G414000.1	680	720	G-box
Sobic.001G414000.1	688	728	G-box
Sobic.001G414000.1	635	675	G-Box
Sobic.001G525500.1	243	283	G-box
Sobic.001G525500.1	798	838	G-Box
Sobic.001G525500.1	1853	1893	G-Box
Sobic.002G177800.2	800	840	G-box
Sobic.002G177800.2	1274	1314	G-box
Sobic.002G177800.2	1298	1338	G-box
Sobic.002G177800.2	1308	1348	G-box
Sobic.002G177800.2	1648	1688	G-box
Sobic.002G178000.1	1530	1570	G-box
Sobic.002G178101.1	692	732	G-Box
Sobic.002G178101.1	1068	1108	G-Box
Sobic.002G178101.1	1678	1718	G-Box
Sobic.002G178101.1	1064	1104	G-box
Sobic.002G178101.1	1066	1106	G-box
Sobic.002G178101.1	1607	1647	G-box
Sobic.003G064500.1	505	545	G-box
Sobic.003G064500.1	961	1001	G-box
Sobic.003G064500.1	1184	1224	G-box
Sobic.003G114600.1	1943	1983	G-box
Sobic.003G114600.1	1944	1984	G-box
Sobic.003G114600.1	615	655	G-Box
Sobic.003G114600.1	674	714	G-Box
Sobic.003G114600.1	1944	1984	G-Box
Sobic.003G445900.1	1900	1940	G-box
Sobic.004G042600.1	24	64	G-box
Sobic.005G001100.1	388	428	G-box
Sobic.005G001100.1	389	429	G-box
Sobic.005G001100.1	389	429	G-Box
Sobic.005G001100.1	1254	1294	G-Box
Sobic.006G218900.1	871	911	G-box
Sobic.006G218900.1	181	221	G-Box
Sobic.006G228700.1	178	218	G-Box
Sobic.006G228700.1	93	133	G-box
Sobic.006G228700.1	94	134	G-box
Sobic.006G228700.1	737	777	G-box
Sobic.008G001300.1	711	751	G-box
Sobic.008G001300.1	811	851	G-box
Sobic.008G134300.1	270	310	G-box
Sobic.008G134300.1	534	574	G-box
Sobic.008G134300.1	621	661	G-box
Sobic.008G134300.1	1842	1882	G-box
Sobic.008G134500.1	1806	1846	G-box
Sobic.008G134500.1	1912	1952	G-box
Sobic.008G134500.1	1972	2012	G-Box
Sobic.009G018600.1	1310	1350	G-Box
Sobic.009G018600.1	1423	1463	G-box
Sobic.009G055600.1	785	825	G-Box
Sobic.009G055600.1	785	825	G-box
Sobic.009G091000.1	221	261	G-Box
Sobic.009G091000.1	659	699	G-Box
Sobic.009G091000.1	1474	1514	G-Box
Sobic.009G091000.1	1506	1546	G-Box
Sobic.009G091000.1	1671	1711	G-Box
Sobic.009G091000.1	659	699	G-box
Sobic.009G091000.1	1321	1361	G-box
Sobic.009G091000.1	1322	1362	G-box
Sobic.009G091000.1	1445	1485	G-box
Sobic.009G174500.1	89	129	G-box
Sobic.009G174500.1	749	789	G-box
Sobic.009G174500.1	1641	1681	G-box
Sobic.009G174500.1	1698	1738	G-box
Sobic.009G174500.1	1729	1769	G-box
Sobic.009G174500.1	1817	1857	G-box
Sobic.009G204300.1	1922	1962	G-box
Sobic.009G204700.1	973	1013	G-box
Sobic.009G204900.1	-12	28	G-box
Sobic.009G204900.1	210	250	G-box
Sobic.009G204900.1	827	867	G-box
Sobic.009G204900.1	845	885	G-box
Sobic.009G204900.1	1637	1677	G-box
Sobic.009G204900.1	1750	1790	G-box
Sobic.010G016100.1	1663	1703	G-box
Sobic.010G016100.1	1906	1946	G-box
Sobic.010G016100.1	772	812	G-Box
Sobic.001G382400.1	476	516	GC-motif
Sobic.001G382400.1	1511	1551	GC-motif
Sobic.001G382400.1	1518	1558	GC-motif
Sobic.001G382400.1	1657	1697	GC-motif
Sobic.001G382400.1	1936	1976	GC-motif
Sobic.001G414000.1	400	440	GC-motif
Sobic.001G414000.1	628	668	GC-motif
Sobic.001G414000.1	736	776	GC-motif
Sobic.002G177800.2	1357	1397	GC-motif
Sobic.004G042600.1	797	837	GC-motif
Sobic.004G042600.1	879	919	GC-motif
Sobic.005G001100.1	1515	1555	GC-motif
Sobic.006G218900.1	1184	1224	GC-motif
Sobic.009G204300.1	418	458	GC-motif
Sobic.010G016100.1	1637	1677	GC-motif
Sobic.010G016100.1	1821	1861	GC-motif
Sobic.006G228700.1	1681	1721	GCN4_motif
Sobic.009G055600.1	678	718	GCN4_motif
Sobic.009G174500.1	394	434	GCN4_motif
Sobic.001G525500.1	724	764	GT1-motif
Sobic.001G525500.1	725	765	GT1-motif
Sobic.001G525500.1	875	915	GT1-motif
Sobic.002G178000.1	363	403	GT1-motif
Sobic.002G178000.1	1195	1235	GT1-motif
Sobic.002G178101.1	256	296	GT1-motif
Sobic.002G178101.1	1120	1160	GT1-motif
Sobic.002G178101.1	1121	1161	GT1-motif
Sobic.002G178101.1	1248	1288	GT1-motif
Sobic.003G064500.1	363	403	GT1-motif
Sobic.004G042600.1	1560	1600	GT1-motif
Sobic.006G228700.1	1563	1603	GT1-motif
Sobic.008G134300.1	516	556	GT1-motif
Sobic.008G134500.1	60	100	GT1-motif
Sobic.008G134500.1	1655	1695	GT1-motif
Sobic.008G134500.1	1678	1718	GT1-motif
Sobic.009G018600.1	449	489	GT1-motif
Sobic.009G091000.1	370	410	GT1-motif
Sobic.009G091000.1	371	411	GT1-motif
Sobic.009G204300.1	895	935	GT1-motif
Sobic.009G204700.1	456	496	GT1-motif
Sobic.009G204700.1	1493	1533	GT1-motif
Sobic.009G204800.2	1371	1411	GT1-motif
Sobic.009G204900.1	1919	1959	GT1-motif
Sobic.009G204900.1	1921	1961	GT1-motif
Sobic.010G016100.1	1741	1781	GT1-motif
Sobic.010G016100.1	1742	1782	GT1-motif
Sobic.010G211800.1	1157	1197	GT1-motif
Sobic.001G382400.1	1866	1906	I-box
Sobic.003G114600.1	1860	1900	I-box
Sobic.005G001100.1	230	270	I-box
Sobic.008G134300.1	1174	1214	I-box
Sobic.008G134500.1	1282	1322	I-box
Sobic.009G204700.1	1423	1463	I-box
Sobic.010G016100.1	1008	1048	I-box
Sobic.001G382400.1	1612	1652	LTR
Sobic.001G414000.1	631	671	LTR
Sobic.002G032800.1	1802	1842	LTR
Sobic.002G178101.1	912	952	LTR
Sobic.003G064500.1	543	583	LTR
Sobic.003G064500.1	559	599	LTR
Sobic.003G064500.1	586	626	LTR
Sobic.003G064500.1	792	832	LTR
Sobic.003G064500.1	1020	1060	LTR
Sobic.003G114600.1	298	338	LTR
Sobic.003G114600.1	895	935	LTR
Sobic.003G114600.1	1145	1185	LTR
Sobic.006G228700.1	682	722	LTR
Sobic.006G228700.1	1794	1834	LTR
Sobic.008G134300.1	1815	1855	LTR
Sobic.009G091000.1	138	178	LTR
Sobic.009G091000.1	191	231	LTR
Sobic.009G091000.1	1725	1765	LTR
Sobic.009G091000.1	1801	1841	LTR
Sobic.009G174500.1	1628	1668	LTR
Sobic.009G204800.2	614	654	LTR
Sobic.009G204900.1	383	423	LTR
Sobic.010G211800.1	891	931	LTR
Sobic.001G082700.1	1476	1516	MBS
Sobic.001G414000.1	1305	1345	MBS
Sobic.002G032800.1	1491	1531	MBS
Sobic.002G178000.1	183	223	MBS
Sobic.002G178101.1	646	686	MBS
Sobic.002G178101.1	990	1030	MBS
Sobic.003G064500.1	1910	1950	MBS
Sobic.003G114600.1	746	786	MBS
Sobic.003G114600.1	1875	1915	MBS
Sobic.003G445900.1	294	334	MBS
Sobic.003G445900.1	1788	1828	MBS
Sobic.004G042600.1	1171	1211	MBS
Sobic.006G218900.1	1381	1421	MBS
Sobic.006G228700.1	222	262	MBS
Sobic.006G228700.1	457	497	MBS
Sobic.006G228700.1	1152	1192	MBS
Sobic.008G001300.1	30	70	MBS
Sobic.008G001300.1	1681	1721	MBS
Sobic.008G001300.1	1871	1911	MBS
Sobic.008G134300.1	1748	1788	MBS
Sobic.009G055600.1	659	699	MBS
Sobic.009G055600.1	1621	1661	MBS
Sobic.009G174500.1	872	912	MBS
Sobic.009G204700.1	990	1030	MBS
Sobic.009G204800.2	439	479	MBS
Sobic.009G204800.2	535	575	MBS
Sobic.002G178101.1	1122	1162	MBSI
Sobic.002G178000.1	802	842	motif I
Sobic.001G082700.1	1432	1472	MYB
Sobic.001G082700.1	1822	1862	MYB
Sobic.001G082700.1	1476	1516	Myb
Sobic.001G082700.1	1764	1804	Myb
Sobic.001G382400.1	129	169	MYB
Sobic.001G414000.1	1302	1342	MYB
Sobic.001G414000.1	1701	1741	MYB
Sobic.001G414000.1	1741	1781	MYB
Sobic.001G414000.1	1305	1345	Myb
Sobic.001G525500.1	876	916	MYB
Sobic.001G525500.1	1371	1411	MYB
Sobic.001G525500.1	1615	1655	MYB
Sobic.001G525500.1	1647	1687	MYB
Sobic.001G525500.1	1488	1528	Myb
Sobic.002G032800.1	124	164	MYB
Sobic.002G032800.1	460	500	MYB
Sobic.002G032800.1	602	642	MYB
Sobic.002G032800.1	1190	1230	MYB
Sobic.002G032800.1	1199	1239	MYB
Sobic.002G032800.1	1302	1342	MYB
Sobic.002G032800.1	1319	1359	MYB
Sobic.002G032800.1	1491	1531	Myb
Sobic.002G177800.2	7	47	MYB
Sobic.002G177800.2	439	479	MYB
Sobic.002G177800.2	1170	1210	MYB
Sobic.002G177800.2	1377	1417	MYB
Sobic.002G177800.2	1633	1673	MYB
Sobic.002G177800.2	1723	1763	MYB
Sobic.002G178000.1	183	223	Myb
Sobic.002G178000.1	1228	1268	Myb
Sobic.002G178000.1	1582	1622	Myb
Sobic.002G178000.1	288	328	MYB
Sobic.002G178000.1	916	956	MYB
Sobic.002G178101.1	646	686	Myb
Sobic.002G178101.1	990	1030	Myb
Sobic.002G178101.1	931	971	MYB
Sobic.003G064500.1	415	455	MYB
Sobic.003G064500.1	1572	1612	MYB
Sobic.003G064500.1	860	900	Myb
Sobic.003G064500.1	976	1016	Myb
Sobic.003G064500.1	1267	1307	Myb
Sobic.003G064500.1	1910	1950	Myb
Sobic.003G114600.1	1212	1252	MYB
Sobic.003G114600.1	1975	2015	MYB
Sobic.003G114600.1	479	519	Myb
Sobic.003G114600.1	746	786	Myb
Sobic.003G114600.1	1875	1915	Myb
Sobic.003G445900.1	362	402	MYB
Sobic.003G445900.1	1383	1423	MYB
Sobic.003G445900.1	294	334	Myb
Sobic.003G445900.1	1788	1828	Myb
Sobic.004G042600.1	1390	1430	MYB
Sobic.004G042600.1	1740	1780	MYB
Sobic.004G042600.1	1171	1211	Myb
Sobic.005G001100.1	1764	1804	MYB
Sobic.005G001100.1	1768	1808	MYB
Sobic.005G001100.1	380	420	Myb
Sobic.006G218900.1	1381	1421	Myb
Sobic.006G218900.1	649	689	MYB
Sobic.006G218900.1	1745	1785	MYB
Sobic.006G228700.1	222	262	Myb
Sobic.006G228700.1	457	497	Myb
Sobic.006G228700.1	1152	1192	Myb
Sobic.006G228700.1	1253	1293	Myb
Sobic.006G228700.1	129	169	MYB
Sobic.006G228700.1	249	289	MYB
Sobic.008G001300.1	980	1020	MYB
Sobic.008G001300.1	1793	1833	MYB
Sobic.008G001300.1	30	70	Myb
Sobic.008G001300.1	137	177	Myb
Sobic.008G001300.1	1681	1721	Myb
Sobic.008G001300.1	1871	1911	Myb
Sobic.008G134300.1	-2	38	MYB
Sobic.008G134300.1	227	267	MYB
Sobic.008G134300.1	256	296	MYB
Sobic.008G134300.1	630	670	MYB
Sobic.008G134300.1	712	752	MYB
Sobic.008G134300.1	1080	1120	MYB
Sobic.008G134300.1	1748	1788	Myb
Sobic.008G134500.1	59	99	MYB
Sobic.008G134500.1	92	132	MYB
Sobic.008G134500.1	107	147	MYB
Sobic.008G134500.1	795	835	MYB
Sobic.008G134500.1	1063	1103	MYB
Sobic.008G134500.1	1568	1608	MYB
Sobic.008G134500.1	1654	1694	MYB
Sobic.008G134500.1	1677	1717	MYB
Sobic.009G018600.1	664	704	Myb
Sobic.009G018600.1	1259	1299	MYB
Sobic.009G055600.1	659	699	Myb
Sobic.009G055600.1	1621	1661	Myb
Sobic.009G055600.1	655	695	MYB
Sobic.009G055600.1	1038	1078	MYB
Sobic.009G055600.1	1338	1378	MYB
Sobic.009G055600.1	1624	1664	MYB
Sobic.009G055600.1	1861	1901	MYB
Sobic.009G091000.1	286	326	MYB
Sobic.009G091000.1	1554	1594	MYB
Sobic.009G091000.1	1911	1951	MYB
Sobic.009G174500.1	487	527	MYB
Sobic.009G174500.1	760	800	MYB
Sobic.009G174500.1	804	844	MYB
Sobic.009G174500.1	872	912	Myb
Sobic.009G204300.1	971	1011	MYB
Sobic.009G204300.1	1044	1084	MYB
Sobic.009G204300.1	1256	1296	MYB
Sobic.009G204300.1	1475	1515	MYB
Sobic.009G204700.1	990	1030	Myb
Sobic.009G204700.1	412	452	MYB
Sobic.009G204700.1	445	485	MYB
Sobic.009G204700.1	457	497	MYB
Sobic.009G204700.1	568	608	MYB
Sobic.009G204700.1	617	657	MYB
Sobic.009G204700.1	899	939	MYB
Sobic.009G204700.1	1494	1534	MYB
Sobic.009G204700.1	1613	1653	MYB
Sobic.009G204700.1	1655	1695	MYB
Sobic.009G204800.2	743	783	MYB
Sobic.009G204800.2	1372	1412	MYB
Sobic.009G204800.2	439	479	Myb
Sobic.009G204800.2	535	575	Myb
Sobic.009G204900.1	1047	1087	Myb
Sobic.009G204900.1	1376	1416	Myb
Sobic.009G204900.1	122	162	MYB
Sobic.009G204900.1	134	174	MYB
Sobic.009G204900.1	1091	1131	MYB
Sobic.009G204900.1	1521	1561	MYB
Sobic.009G204900.1	1922	1962	MYB
Sobic.010G016100.1	238	278	MYB
Sobic.010G016100.1	574	614	MYB
Sobic.010G016100.1	1796	1836	MYB
Sobic.010G211800.1	1471	1511	Myb
Sobic.001G082700.1	351	391	MYC
Sobic.001G082700.1	733	773	MYC
Sobic.001G082700.1	1451	1491	MYC
Sobic.001G382400.1	152	192	MYC
Sobic.001G382400.1	642	682	MYC
Sobic.001G382400.1	1358	1398	MYC
Sobic.001G414000.1	188	228	MYC
Sobic.001G525500.1	130	170	MYC
Sobic.001G525500.1	423	463	MYC
Sobic.001G525500.1	1572	1612	MYC
Sobic.002G032800.1	243	283	MYC
Sobic.002G032800.1	826	866	MYC
Sobic.002G032800.1	1128	1168	MYC
Sobic.002G032800.1	1587	1627	MYC
Sobic.002G177800.2	1365	1405	MYC
Sobic.002G178000.1	452	492	MYC
Sobic.002G178101.1	206	246	MYC
Sobic.002G178101.1	601	641	MYC
Sobic.002G178101.1	935	975	MYC
Sobic.002G178101.1	1649	1689	MYC
Sobic.002G178101.1	1651	1691	MYC
Sobic.002G178101.1	1723	1763	MYC
Sobic.002G178101.1	1836	1876	MYC
Sobic.003G064500.1	1887	1927	Myc
Sobic.003G064500.1	42	82	MYC
Sobic.003G064500.1	729	769	MYC
Sobic.003G064500.1	891	931	MYC
Sobic.003G114600.1	1277	1317	MYC
Sobic.003G445900.1	330	370	MYC
Sobic.003G445900.1	607	647	MYC
Sobic.003G445900.1	914	954	MYC
Sobic.003G445900.1	1251	1291	MYC
Sobic.003G445900.1	1466	1506	MYC
Sobic.003G445900.1	1917	1957	MYC
Sobic.004G042600.1	159	199	MYC
Sobic.004G042600.1	1697	1737	MYC
Sobic.005G001100.1	-4	36	MYC
Sobic.005G001100.1	209	249	MYC
Sobic.005G001100.1	342	382	MYC
Sobic.005G001100.1	830	870	MYC
Sobic.005G001100.1	949	989	MYC
Sobic.005G001100.1	1054	1094	MYC
Sobic.005G001100.1	1248	1288	MYC
Sobic.006G218900.1	175	215	MYC
Sobic.006G218900.1	290	330	MYC
Sobic.006G218900.1	314	354	MYC
Sobic.006G218900.1	1629	1669	MYC
Sobic.006G228700.1	381	421	MYC
Sobic.008G001300.1	104	144	MYC
Sobic.008G001300.1	155	195	MYC
Sobic.008G001300.1	177	217	MYC
Sobic.008G001300.1	726	766	MYC
Sobic.008G001300.1	907	947	MYC
Sobic.008G001300.1	909	949	MYC
Sobic.008G001300.1	1356	1396	MYC
Sobic.008G134300.1	30	70	MYC
Sobic.008G134300.1	91	131	MYC
Sobic.008G134300.1	106	146	MYC
Sobic.008G134300.1	147	187	MYC
Sobic.008G134300.1	440	480	MYC
Sobic.008G134300.1	975	1015	MYC
Sobic.008G134300.1	1006	1046	MYC
Sobic.008G134300.1	1259	1299	MYC
Sobic.008G134500.1	494	534	MYC
Sobic.008G134500.1	608	648	MYC
Sobic.008G134500.1	695	735	MYC
Sobic.008G134500.1	824	864	MYC
Sobic.008G134500.1	911	951	MYC
Sobic.008G134500.1	993	1033	MYC
Sobic.008G134500.1	1635	1675	MYC
Sobic.009G018600.1	800	840	MYC
Sobic.009G018600.1	1653	1693	MYC
Sobic.009G055600.1	23	63	MYC
Sobic.009G091000.1	32	72	MYC
Sobic.009G091000.1	395	435	MYC
Sobic.009G091000.1	692	732	MYC
Sobic.009G091000.1	808	848	MYC
Sobic.009G091000.1	1468	1508	MYC
Sobic.009G091000.1	1888	1928	MYC
Sobic.009G174500.1	665	705	MYC
Sobic.009G174500.1	951	991	MYC
Sobic.009G174500.1	1339	1379	MYC
Sobic.009G204300.1	939	979	Myc
Sobic.009G204300.1	1613	1653	MYC
Sobic.009G204700.1	541	581	MYC
Sobic.009G204700.1	669	709	MYC
Sobic.009G204700.1	763	803	MYC
Sobic.009G204700.1	814	854	MYC
Sobic.009G204700.1	1191	1231	MYC
Sobic.009G204700.1	1323	1363	MYC
Sobic.009G204700.1	1331	1371	MYC
Sobic.009G204700.1	1859	1899	MYC
Sobic.009G204700.1	1965	2005	MYC
Sobic.009G204800.2	419	459	MYC
Sobic.009G204800.2	691	731	MYC
Sobic.009G204800.2	814	854	MYC
Sobic.009G204800.2	816	856	MYC
Sobic.009G204800.2	965	1005	MYC
Sobic.009G204900.1	470	510	Myc
Sobic.009G204900.1	507	547	MYC
Sobic.009G204900.1	701	741	MYC
Sobic.009G204900.1	1401	1441	MYC
Sobic.009G204900.1	1696	1736	MYC
Sobic.009G204900.1	1745	1785	MYC
Sobic.009G204900.1	1973	2013	MYC
Sobic.010G016100.1	686	726	MYC
Sobic.010G016100.1	1490	1530	MYC
Sobic.010G211800.1	6	46	MYC
Sobic.010G211800.1	1823	1863	MYC
Sobic.010G211800.1	1884	1924	MYC
Sobic.010G211800.1	1179	1219	Myc
Sobic.001G082700.1	1259	1299	P-box
Sobic.001G082700.1	1862	1902	P-box
Sobic.001G525500.1	390	430	P-box
Sobic.001G525500.1	1183	1223	P-box
Sobic.002G177800.2	348	388	P-box
Sobic.003G445900.1	1294	1334	P-box
Sobic.006G228700.1	398	438	P-box
Sobic.010G016100.1	551	591	P-box
Sobic.010G211800.1	1517	1557	P-box
Sobic.001G414000.1	190	230	RY-element
Sobic.002G178101.1	1838	1878	RY-element
Sobic.005G001100.1	205	245	RY-element
Sobic.005G001100.1	945	985	RY-element
Sobic.008G001300.1	151	191	RY-element
Sobic.009G018600.1	796	836	RY-element
Sobic.009G018600.1	1412	1452	RY-element
Sobic.009G174500.1	1335	1375	RY-element
Sobic.009G204300.1	1001	1041	RY-element
Sobic.009G204800.2	967	1007	RY-element
Sobic.009G204900.1	1771	1811	RY-element
Sobic.010G211800.1	1930	1970	RY-element
Sobic.003G064500.1	915	955	TCA-element
Sobic.003G445900.1	197	237	TCA-element
Sobic.006G228700.1	831	871	TCA-element
Sobic.008G001300.1	1482	1522	TCA-element
Sobic.009G018600.1	1598	1638	TCA-element
Sobic.009G174500.1	725	765	TCA-element
Sobic.009G204300.1	1792	1832	TCA-element
Sobic.009G204800.2	9	49	TCA-element
Sobic.001G082700.1	325	365	TC-rich repeats
Sobic.001G382400.1	39	79	TC-rich repeats
Sobic.001G382400.1	672	712	TC-rich repeats
Sobic.002G032800.1	126	166	TC-rich repeats
Sobic.002G032800.1	621	661	TC-rich repeats
Sobic.002G177800.2	862	902	TC-rich repeats
Sobic.006G228700.1	1354	1394	TC-rich repeats
Sobic.010G211800.1	649	689	TC-rich repeats
Sobic.010G211800.1	1889	1929	TC-rich repeats
Sobic.001G414000.1	1539	1579	TGA-box
Sobic.008G134500.1	1452	1492	TGA-box
Sobic.001G082700.1	1706	1746	TGACG-motif
Sobic.001G082700.1	1717	1757	TGACG-motif
Sobic.001G082700.1	1751	1791	TGACG-motif
Sobic.001G382400.1	267	307	TGACG-motif
Sobic.001G382400.1	457	497	TGACG-motif
Sobic.001G382400.1	567	607	TGACG-motif
Sobic.001G382400.1	775	815	TGACG-motif
Sobic.001G382400.1	857	897	TGACG-motif
Sobic.001G382400.1	1009	1049	TGACG-motif
Sobic.001G382400.1	1089	1129	TGACG-motif
Sobic.001G382400.1	1503	1543	TGACG-motif
Sobic.001G382400.1	1558	1598	TGACG-motif
Sobic.001G414000.1	250	290	TGACG-motif
Sobic.001G414000.1	1499	1539	TGACG-motif
Sobic.001G414000.1	1542	1582	TGACG-motif
Sobic.001G525500.1	967	1007	TGACG-motif
Sobic.002G032800.1	295	335	TGACG-motif
Sobic.002G032800.1	687	727	TGACG-motif
Sobic.002G032800.1	1594	1634	TGACG-motif
Sobic.002G177800.2	67	107	TGACG-motif
Sobic.002G177800.2	139	179	TGACG-motif
Sobic.002G177800.2	458	498	TGACG-motif
Sobic.002G177800.2	1489	1529	TGACG-motif
Sobic.002G177800.2	1492	1532	TGACG-motif
Sobic.002G177800.2	1873	1913	TGACG-motif
Sobic.002G178101.1	731	771	TGACG-motif
Sobic.002G178101.1	798	838	TGACG-motif
Sobic.002G178101.1	1318	1358	TGACG-motif
Sobic.002G178101.1	1543	1583	TGACG-motif
Sobic.003G064500.1	507	547	TGACG-motif
Sobic.003G064500.1	1362	1402	TGACG-motif
Sobic.003G114600.1	1690	1730	TGACG-motif
Sobic.003G445900.1	680	720	TGACG-motif
Sobic.003G445900.1	1899	1939	TGACG-motif
Sobic.004G042600.1	446	486	TGACG-motif
Sobic.004G042600.1	782	822	TGACG-motif
Sobic.004G042600.1	1041	1081	TGACG-motif
Sobic.004G042600.1	1119	1159	TGACG-motif
Sobic.006G218900.1	185	225	TGACG-motif
Sobic.006G218900.1	521	561	TGACG-motif
Sobic.006G218900.1	873	913	TGACG-motif
Sobic.006G218900.1	1241	1281	TGACG-motif
Sobic.006G218900.1	1833	1873	TGACG-motif
Sobic.006G218900.1	1858	1898	TGACG-motif
Sobic.006G228700.1	798	838	TGACG-motif
Sobic.008G001300.1	813	853	TGACG-motif
Sobic.008G001300.1	854	894	TGACG-motif
Sobic.008G134300.1	778	818	TGACG-motif
Sobic.008G134300.1	1841	1881	TGACG-motif
Sobic.008G134500.1	973	1013	TGACG-motif
Sobic.008G134500.1	990	1030	TGACG-motif
Sobic.008G134500.1	1084	1124	TGACG-motif
Sobic.008G134500.1	1142	1182	TGACG-motif
Sobic.008G134500.1	1156	1196	TGACG-motif
Sobic.008G134500.1	1452	1492	TGACG-motif
Sobic.008G134500.1	1469	1509	TGACG-motif
Sobic.009G018600.1	269	309	TGACG-motif
Sobic.009G018600.1	819	859	TGACG-motif
Sobic.009G018600.1	1787	1827	TGACG-motif
Sobic.009G055600.1	771	811	TGACG-motif
Sobic.009G055600.1	912	952	TGACG-motif
Sobic.009G055600.1	1057	1097	TGACG-motif
Sobic.009G055600.1	1703	1743	TGACG-motif
Sobic.009G091000.1	410	450	TGACG-motif
Sobic.009G091000.1	1039	1079	TGACG-motif
Sobic.009G174500.1	181	221	TGACG-motif
Sobic.009G174500.1	1360	1400	TGACG-motif
Sobic.009G174500.1	1452	1492	TGACG-motif
Sobic.009G174500.1	1728	1768	TGACG-motif
Sobic.009G174500.1	1736	1776	TGACG-motif
Sobic.009G204300.1	368	408	TGACG-motif
Sobic.009G204300.1	633	673	TGACG-motif
Sobic.009G204300.1	660	700	TGACG-motif
Sobic.009G204800.2	945	985	TGACG-motif
Sobic.009G204800.2	1027	1067	TGACG-motif
Sobic.009G204800.2	1500	1540	TGACG-motif
Sobic.009G204900.1	640	680	TGACG-motif
Sobic.009G204900.1	722	762	TGACG-motif
Sobic.009G204900.1	947	987	TGACG-motif
Sobic.009G204900.1	1749	1789	TGACG-motif
Sobic.010G016100.1	190	230	TGACG-motif
Sobic.010G016100.1	217	257	TGACG-motif
Sobic.010G016100.1	1831	1871	TGACG-motif
Sobic.010G016100.1	1905	1945	TGACG-motif
Sobic.010G211800.1	-14	26	TGACG-motif
Sobic.010G211800.1	418	458	TGACG-motif
Sobic.001G082700.1	656	696	TGA-element
Sobic.001G382400.1	1648	1688	TGA-element
Sobic.001G414000.1	1206	1246	TGA-element
Sobic.002G177800.2	1948	1988	TGA-element
Sobic.002G178000.1	1956	1996	TGA-element
Sobic.003G064500.1	1106	1146	TGA-element
Sobic.003G064500.1	1166	1206	TGA-element
Sobic.003G064500.1	1429	1469	TGA-element
Sobic.003G114600.1	717	757	TGA-element
Sobic.003G114600.1	1936	1976	TGA-element
Sobic.004G042600.1	-14	26	TGA-element
Sobic.004G042600.1	132	172	TGA-element
Sobic.006G218900.1	1693	1733	TGA-element
Sobic.006G228700.1	485	525	TGA-element
Sobic.006G228700.1	931	971	TGA-element
Sobic.008G001300.1	1333	1373	TGA-element
Sobic.008G134300.1	1379	1419	TGA-element
Sobic.009G174500.1	962	1002	TGA-element
Sobic.009G174500.1	1723	1763	TGA-element
Sobic.009G204700.1	1489	1529	TGA-element
Sobic.009G204800.2	87	127	TGA-element
Sobic.001G082700.1	946	986	W box
Sobic.001G525500.1	741	781	W box
Sobic.002G178101.1	301	341	W box
Sobic.002G178101.1	664	704	W box
Sobic.003G064500.1	230	270	W box
Sobic.003G064500.1	888	928	W box
Sobic.003G064500.1	924	964	W box
Sobic.003G114600.1	1624	1664	W box
Sobic.004G042600.1	949	989	W box
Sobic.004G042600.1	1380	1420	W box
Sobic.004G042600.1	1666	1706	W box
Sobic.006G218900.1	1412	1452	W box
Sobic.008G134300.1	1386	1426	W box
Sobic.009G018600.1	538	578	W box
Sobic.009G091000.1	361	401	W box
Sobic.009G091000.1	1772	1812	W box
Sobic.009G174500.1	742	782	W box
Sobic.009G174500.1	1016	1056	W box
Sobic.009G204300.1	194	234	W box
Sobic.009G204300.1	1593	1633	W box
Sobic.009G204700.1	506	546	W box
Sobic.009G204700.1	1823	1863	W box
Sobic.009G204800.2	538	578	W box
Sobic.009G204900.1	1662	1702	W box
Sobic.010G211800.1	1971	2011	W box
Sobic.001G414000.1	1096	1136	WUN-motif
Sobic.008G001300.1	1375	1415	WUN-motif
Sobic.008G134500.1	251	291	WUN-motif
Sobic.009G018600.1	743	783	WUN-motif
Sobic.009G174500.1	1557	1597	WUN-motif
Sobic.010G016100.1	1750	1790	WUN-motif
