# Supplementary material for: Gene family of Catharanthus roseus receptor-like kinase 1-like in Sorghum bicolor: identification, evolution, function, and stress response
Source: Front Plant Sci. 2026 Mar 10;17:1751446. doi: 10.3389/fpls.2026.1751446 (PMC13008943; doi:10.3389/fpls.2026.1751446)
Supplement: Supplementary file 4 [file Table4.xlsx]

## Sheet: Supplemental Table4
Supplemental Table4. The expression patterns of SbCrRLK1L genes
Name	Root	Seedling	Leaf 1	Leaf 2	Leaf 3	Leaf 4	Stem 1	Stem 2	Inflorescence 1	Inflorescence 2	Seed 1	Seed 2	Seed 3
SbCrRLK1L1	1.95	0.75	0	0	0.01	0	1.28	0.36	2.18	1.93	1.11	0.52	1.16
SbCrRLK1L2	157.83	81.1	20.95	8.32	13.54	7.89	121.67	31.76	72.83	133.67	143.68	60.2	33.29
SbCrRLK1L3	31.71	36.8	47.26	26.9	34.29	17.76	0.53	18.4	9.19	10.26	12.31	5.79	6.47
SbCrRLK1L4	35.86	31.25	41.75	19.36	27.03	21.12	19.58	4.88	23.41	34.33	9.4	3.83	5.41
SbCrRLK1L5	3.93	1.43	0.29	0.14	0.2	0.14	7.05	0.38	5.07	6.3	2.47	0.69	3.47
SbCrRLK1L8	162.23	45.46	0.02	0	0.12	0.04	0.07	0	0.08	0	0	0	0
SbCrRLK1L9	3.42	19.64	28.58	20.77	31.84	23.75	0.18	3.45	6.96	6.38	0.11	0.36	3.05
SbCrRLK1L10	0.06	0.16	0.05	0	0.05	0.11	0.25	0.21	19.15	0.24	0.03	0.25	0.13
SbCrRLK1L11	21.58	13.7	8.03	6.41	7.93	4.13	33.76	10.29	15.51	13.31	7.44	5.46	6.33
SbCrRLK1L12	3.69	4.74	2.73	2.77	2.41	2.11	14.53	2.08	3.91	2.68	1.31	2.17	1.65
SbCrRLK1L13	24.53	24	14.06	24.26	21.49	14.98	67.84	44.61	39.98	45.27	18.87	13.74	18.34
SbCrRLK1L14	10.79	4.34	0.84	1.27	0.69	0.23	6.57	0.02	7.24	15.46	9	6.17	4.43
SbCrRLK1L15	79.6	88.26	96.22	8.65	11.22	9.28	60.73	31.56	29.13	32.4	18.15	16.08	21.15
SbCrRLK1L17	6.01	1.09	0.02	0.46	0.06	0.33	0.63	2.2	1.76	0.24	0.01	0	0.11
SbCrRLK1L18	6.2	1.81	0.8	0.53	2.1	1.58	0.95	1.64	4.21	3.52	1.24	0.43	0.87
SbCrRLK1L19	0	0	0.04	0.25	0.56	0.27	0	0	0	0	0	0	0
SbCrRLK1L21	0	0.03	0.03	0.04	4.61	0.29	0.04	0.2	18.89	16.87	0.09	0	0.01
SbCrRLK1L22	1.28	6.6	11.89	0.22	1.5	1.42	0.02	0	0.07	3.9	0.17	0.02	0.86
SbCrRLK1L23	0.75	0.61	0.1	0	0	0.03	0	0	0.04	0.06	0.12	1.09	1.67
SbCrRLK1L24	9.33	1.52	0.01	0	0	0	0.03	0	0	0	0	0	0
SbCrRLK1L25	8.22	1.02	0	0	0	0	0.01	0.01	0.03	0.08	0	0	0.09
SbCrRLK1L26	14.92	2.97	1.49	0.21	0.1	0.09	0.03	0	0.77	0.21	0.04	0	0.43
SbCrRLK1L27	0.02	0.03	0.03	0.05	5.47	0.39	0.09	0.27	44.78	21.86	0.31	1.52	0
SbCrRLK1L28	37.29	22.99	2.07	0.28	0.02	0.04	91.61	6.9	39.43	38.32	21.26	13.02	28.94
