# Supplementary material for: Gene family of Catharanthus roseus receptor-like kinase 1-like in Sorghum bicolor: identification, evolution, function, and stress response
Source: Front Plant Sci. 2026 Mar 10;17:1751446. doi: 10.3389/fpls.2026.1751446 (PMC13008943; doi:10.3389/fpls.2026.1751446)
Supplement: Supplementary file 5 [file Table5.xlsx]

## Sheet: Supplemental Table6
Supplemental Table 5. The Primer sequences of SbCrRLK1L genes used for RT-qPCR
Gene	Primer sequence
SbCrRLK1L1	AGCAGAGCCAGGATTCAAGT	CTACTGCAAGGCCCATTGTC
SbCrRLK1L2	TCCACCGTGATGTGAAGACA	CTGCCTTTGACAACTGTGCT
SbCrRLK1L8	GGGATGTGAAGACCAGCAAC	ACCTTCCAGTGAGGTAGTGC
SbCrRLK1L14	TTCGCTGGAAGCAATCATGG	TCTCCCATCATCAGCGAGAC
SbCrRLK1L17	TGGAAAGTTGCAGAGTTGGC	CATTGTGCTGGTCGAGACTG
SbCrRLK1L18	CCCTGTGTTCAGGTACCCAT	GGAAGCTGCTGATGTTGGAG
SbCrRLK1L24	TTGGAGAGTTCCTGGCAGAG	TACTCGTAGACAAGCGCCAT
SbCrRLK1L25	TAGCTGTGGTTGCAGTGGTA	GCATTGTCTGTCGGCTCAAT
SbCrRLK1L26	TGCCAGAAGGCACTCTACAA	CCAGTTTGGCGTTGAGTAGG
